# Supplementary material for: Bioequivalence Study of Two Oral Methocarbamol Formulations in Healthy Subjects Under Fasting Conditions: A Randomized, Open-Label, Crossover Clinical Trial
Source: Pharmaceuticals (Basel). 2025 Mar 1;18(3):354. doi: 10.3390/ph18030354 (PMC11946590; doi:10.3390/ph18030354)
Supplement: Supplementary file 1 [file pharmaceuticals-18-00354-s001.zip]

Archive with 1 entries (1 files):
- pharmaceuticals-3445235-supplementary.pdf
